# Supplementary material for: Temperature Effects on the Survival and Oviposition of an Invasive Blow Fly Chrysomya rufifacies Macquart (Diptera: Calliphoridae)
Source: Insects. 2025 Mar 17;16(3):310. doi: 10.3390/insects16030310 (PMC11943446; doi:10.3390/insects16030310)
Supplement: Supplementary file 1 [file insects-16-00310-s001.zip]

Archive with 2 entries (2 files):
- Supplemental Materials Figures.pdf
- Supplemental Materials Raw Data.xlsx
