# Supplementary material for: Temperature Effects on the Survival and Oviposition of an Invasive Blow Fly Chrysomya rufifacies Macquart (Diptera: Calliphoridae)
Source: Insects. 2025 Mar 17;16(3):310. doi: 10.3390/insects16030310 (PMC11943446; doi:10.3390/insects16030310)
Supplement: Supplementary file 1 [file insects-16-00310-s001.zip › Supplemental Materials Raw Data.xlsx]

## Sheet: Survival
Cage	Temp	Alive F	Alive M	Trial
1	10	18	18	1
2	10	19	19	1
3	10	20	19	1
1	10	19	20	4
2	10	19	19	4
3	10	20	19	4
1	12.5	20	20	2
2	12.5	20	20	2
3	12.5	20	19	2
1	12.5	20	19	3
2	12.5	19	20	3
3	12.5	20	20	3
1	15	20	16	1
2	15	20	19	1
3	15	20	20	1
1	15	20	18	2
2	15	19	19	2
3	15	20	20	2
1	17.5	20	19	2
2	17.5	19	19	2
3	17.5	20	20	2
1	17.5	20	20	3
2	17.5	20	19	3
3	17.5	20	20	3
1	20	20	20	1
2	20	20	16	1
3	20	20	19	1
1	20	20	20	2
2	20	20	20	2
3	20	20	20	2
1	22.5	20	19	2
2	22.5	20	19	2
3	22.5	19	20	2
1	22.5	20	17	3
2	22.5	20	20	3
3	22.5	20	20	3
1	25	20	17	1
2	25	20	16	1
3	25	20	18	1
1	25	19	20	2
2	25	20	20	2
3	25	20	20	2
1	30	20	16	1
2	30	19	17	1
3	30	19	15	1
1	30	19	20	3
2	30	19	20	3
3	30	18	20	3
1	35	19	18	1
2	35	19	18	1
3	35	19	16	1
1	35	19	19	3
2	35	20	20	3
3	35	20	18	3
1	37.5	20	20	3
2	37.5	20	19	3
3	37.5	20	18	3
1	37.5	19	17	4
2	37.5	20	19	4
3	37.5	19	19	4
1	40	19	16	1
2	40	17	19	1
3	40	18	19	1
1	40	17	18	2
2	40	19	17	2
3	40	20	17	2
1	42.5	16	12	2
2	42.5	17	14	2
3	42.5	17	9	2
1	42.5	17	15	3
2	42.5	15	11	3
3	42.5	15	12	3
1	43.5	6	1	3
2	43.5	9	2	3
3	43.5	7	2	3
1	43.5	11	4	4
2	43.5	8	1	4
3	43.5	7	1	4
1	44.5	0	0	3
2	44.5	0	0	3
3	44.5	0	0	3
1	44.5	0	0	4
2	44.5	0	0	4
3	44.5	0	0	4
1	45	0	0	1
2	45	0	0	1
3	45	0	0	1
1	45	0	0	2
2	45	0	0	2
3	45	0	0	2

## Sheet: Oviposition
Cage	Temp	Oviposit (0 = no, 1 = yes)	Trial
1	10	0	1
2	10	0	1
3	10	0	1
1	10	0	4
2	10	0	4
3	10	0	4
1	12.5	0	2
2	12.5	0	2
3	12.5	0	2
1	12.5	0	3
2	12.5	0	3
3	12.5	0	3
1	15	0	1
2	15	0	1
3	15	0	1
1	15	0	2
2	15	0	2
3	15	0	2
1	17.5	0	2
2	17.5	0	2
3	17.5	0	2
1	17.5	0	3
2	17.5	0	3
3	17.5	0	3
1	20	0	1
2	20	0	1
3	20	0	1
1	20	0	2
2	20	0	2
3	20	0	2
1	22.5	1	2
2	22.5	0	2
3	22.5	0	2
1	22.5	1	3
2	22.5	0	3
3	22.5	1	3
1	25	1	1
2	25	1	1
3	25	0	1
1	25	1	2
2	25	1	2
3	25	0	2
1	30	1	1
2	30	1	1
3	30	1	1
1	30	1	3
2	30	1	3
3	30	1	3
1	35	1	1
2	35	1	1
3	35	1	1
1	35	1	3
2	35	1	3
3	35	1	3
1	37.5	1	3
2	37.5	1	3
3	37.5	1	3
1	37.5	1	4
2	37.5	1	4
3	37.5	0	4
1	40	0	1
2	40	1	1
3	40	0	1
1	40	1	2
2	40	0	2
3	40	1	2
1	42.5	0	2
2	42.5	1	2
3	42.5	1	2
1	42.5	1	3
2	42.5	1	3
3	42.5	0	3
1	43.5	0	3
2	43.5	0	3
3	43.5	0	3
1	43.5	0	4
2	43.5	0	4
3	43.5	0	4
1	44.5	0	3
2	44.5	0	3
3	44.5	0	3
1	44.5	0	4
2	44.5	0	4
3	44.5	0	4
1	45	0	1
2	45	0	1
3	45	0	1
1	45	0	2
2	45	0	2
3	45	0	2

## Sheet: Egg Masses
Cage	Temp	Egg Mass	Trial
1	10	0	1
2	10	0	1
3	10	0	1
1	10	0	4
2	10	0	4
3	10	0	4
1	12.5	0	2
2	12.5	0	2
3	12.5	0	2
1	12.5	0	3
2	12.5	0	3
3	12.5	0	3
1	15	0	1
2	15	0	1
3	15	0	1
1	15	0	2
2	15	0	2
3	15	0	2
1	17.5	0	2
2	17.5	0	2
3	17.5	0	2
1	17.5	0	3
2	17.5	0	3
3	17.5	0	3
1	20	0	1
2	20	0	1
3	20	0	1
1	20	0	2
2	20	0	2
3	20	0	2
1	22.5	0.1629	2
2	22.5	0	2
3	22.5	0	2
1	22.5	0.0168	3
2	22.5	0	3
3	22.5	0.0192	3
1	25	0.089	1
2	25	0.0664	1
3	25	0	1
1	25	0.0809	2
2	25	0	2
3	25	0.2179	2
1	30	0.2553	1
2	30	0.1959	1
3	30	0.2234	1
1	30	0.1354	3
2	30	0.2393	3
3	30	0.2841	3
1	35	0.2114	1
2	35	0.1239	1
3	35	0.0844	1
1	35	0.297	3
2	35	0.0639	3
3	35	0.0446	3
1	37.5	0.1945	3
2	37.5	0.1569	3
3	37.5	0.151	3
1	37.5	0.1244	4
2	37.5	0.1851	4
3	37.5	0	4
1	40	0	1
2	40	0.0358	1
3	40	0	1
1	40	0.0957	2
2	40	0	2
3	40	0.0332	2
1	42.5	0	2
2	42.5	0.0025	2
3	42.5	0.0061	2
1	42.5	0.0039	3
2	42.5	0	3
3	42.5	0	3
1	43.5	0	3
2	43.5	0	3
3	43.5	0	3
1	43.5	0	4
2	43.5	0	4
3	43.5	0	4
1	44.5	0	3
2	44.5	0	3
3	44.5	0	3
1	44.5	0	4
2	44.5	0	4
3	44.5	0	4
1	45	0	1
2	45	0	1
3	45	0	1
1	45	0	2
2	45	0	2
3	45	0	2

## Sheet: Egg Viability
Cage	Temp	Trial	Egg hatch
1	10	1	na
2	10	1	na
3	10	1	na
1	10	4	na
2	10	4	na
3	10	4	na
1	12.5	2	na
2	12.5	2	na
3	12.5	2	na
1	12.5	3	na
2	12.5	3	na
3	12.5	3	na
1	15	1	na
2	15	1	na
3	15	1	na
1	15	2	na
2	15	2	na
3	15	2	na
1	17.5	2	na
2	17.5	2	na
3	17.5	2	na
1	17.5	3	na
2	17.5	3	na
3	17.5	3	na
1	20	1	na
2	20	1	na
3	20	1	na
1	20	2	na
2	20	2	na
3	20	2	na
1	22.5	2	1
2	22.5	2	0
3	22.5	2	0
1	22.5	3	1
2	22.5	3	0
3	22.5	3	1
1	25	1	1
2	25	1	1
3	25	1	0
1	25	2	1
2	25	2	0
3	25	2	1
1	30	1	1
2	30	1	1
3	30	1	1
1	30	3	1
2	30	3	1
3	30	3	1
1	35	1	1
2	35	1	1
3	35	1	1
1	35	3	1
2	35	3	1
3	35	3	1
1	37.5	3	1
2	37.5	3	1
3	37.5	3	1
1	37.5	4	1
2	37.5	4	1
3	37.5	4	0
1	40	1	0
2	40	1	0
3	40	1	0
1	40	2	0
2	40	2	0
3	40	2	0
1	42.5	2	0
2	42.5	2	0
3	42.5	2	0
1	42.5	3	0
2	42.5	3	0
3	42.5	3	0
1	43.5	3	na
2	43.5	3	na
3	43.5	3	na
1	43.5	4	na
2	43.5	4	na
3	43.5	4	na
1	44.5	3	na
2	44.5	3	na
3	44.5	3	na
1	44.5	4	na
2	44.5	4	na
3	44.5	4	na
1	45	1	na
2	45	1	na
3	45	1	na
1	45	2	na
2	45	2	na
3	45	2	na
			*na = no eggs laid
